# Supplementary material for: A model for predicting utilization of mHealth interventions in low-resource settings: case of maternal and newborn care in Kenya
Source: BMC Med Inform Decis Mak. 2018 Jul 17;18:67. doi: 10.1186/s12911-018-0649-z (PMC6050709; doi:10.1186/s12911-018-0649-z)
Supplement: Supplementary file 3 — Pretest dataset obtained from randomly selected antenatal and post-natal women. The dataset was used as the baseline for predicting post-deployment utilization of mamacare services. (CSV 5 kb) [file 12911_2018_649_MOESM3_ESM.csv]

NO	Q1.1	Q1.2	Q1.3	Q1.4	Q1.5	Q2.1	Q2.2	Q2.3	Q3.1	Q3.2	Q3.3	Q4.1	Q4.2	Q4.3	Q5.1	Q5.2	Q5.3	Q6.1	Q6.2	Q6.3	Q7.1	Q7.2	Q8.1	Q8.2	Q8.3	Q9.1	Q9.2	Q9.3	Q10.1	Q10.2	Q11.1	Q11.2	Q12.1	Q12.2
1	2	1	1	1	1	1	2	1	1	1	1	2	2	2	2	2	2	2	1	1	1	1	2	2	2	2	1	2	2	2	2	2	1	2
2	3	2	3	4	1	2	2	2	2	2	2	4	2	4	2	2	4	1	2	2	2	4	2	2	2	2	2	2	2	2	2	2	2	4
3	2	2	1	1	1	2	3	2	2	2	3	2	3	3	3	3	2	3	2	2	2	2	2	2	2	2	2	3	2	2	2	2	3	2
4	2	3	1	1	1	2	2	5	1	2	1	5	1	5	2	4	5	4	4	5	5	5	2	2	4	1	2	5	1	1	5	4	5	5
5	1	1	1	1	1	1	2	2	1	1	1	5	2	1	3	2	2	2	2	2	2	2	2	2	1	2	3	4	2	2	2	2	2	2
6	1	2	1	1	1	2	2	2	2	2	2	2	2	2	2	2	2	2	2	2	2	2	2	2	2	2	2	2	2	2	2	2	2	2
7	1	1	1	1	1	1	1	1	2	1	1	2	2	5	5	1	1	2	1	2	2	2	1	2	1	1	1	1	2	2	2	2	2	1
8	2	2	2	2	1	2	2	2	1	1	1	2	2	2	3	2	2	3	2	2	2	2	1	2	2	2	2	2	2	1	2	2	2	2
9	3	1	2	2	1	2	2	2	2	2	2	2	2	2	2	2	2	1	1	2	2	2	2	2	2	1	1	2	2	1	1	2	2	1
10	4	2	3	3	1	2	2	1	2	1	1	2	4	3	2	2	2	3	2	2	2	2	2	2	2	2	2	2	2	2	2	2	2	2
11	3	2	1	1	1	1	1	1	1	1	1	1	1	1	2	2	2	2	2	2	2	1	1	2	1	2	1	1	1	1	2	2	2	2
12	2	1	1	1	1	1	2	2	2	2	2	2	3	3	2	2	3	3	2	2	2	2	2	1	2	2	2	2	2	2	2	2	2	2
13	2	1	2	1	1	2	2	2	2	2	2	2	2	2	2	2	2	2	2	2	2	2	2	2	2	2	2	2	2	2	2	2	2	1
14	4	1	3	1	1	2	2	2	2	2	2	2	2	2	2	2	2	2	2	2	2	2	2	2	2	2	2	2	2	2	2	2	2	2
15	2	1	1	1	1	2	1	2	1	4	4	4	2	4	5	4	4	2	2	4	4	2	2	4	2	1	2	2	2	2	2	2	2	3
16	3	2	2	1	1	1	1	1	2	2	2	1	1	2	2	2	2	2	2	2	1	2	1	1	1	1	2	2	1	1	2	1	1	1
17	2	3	1	1	1	1	1	1	1	1	1	1	1	1	1	1	1	5	1	5	5	1	1	1	1	1	1	1	1	1	1	1	1	1
18	2	2	1	1	1	2	1	1	1	1	1	2	2	2	2	2	1	1	1	1	2	1	1	1	1	1	2	1	1	2	2	2	2	2
19	3	1	3	2	1	2	2	2	2	2	2	2	2	4	2	2	2	4	2	2	2	2	2	2	2	2	2	4	1	2	2	2	2	2
20	3	2	1	1	1	2	1	2	2	1	2	2	2	2	2	2	2	2	1	2	2	2	2	1	2	1	3	2	2	1	2	2	2	2
21	2	2	1	1	1	2	2	2	2	2	2	2	2	2	2	2	2	2	2	2	2	2	2	2	2	2	2	2	2	2	2	2	2	2
22	2	2	2	1	1	1	1	1	1	1	1	1	1	4	1	1	1	1	1	1	1	1	1	1	1	1	1	1	1	1	1	1	1	1
23	3	1	4	4	1	1	1	1	1	1	1	1	1	1	1	1	1	1	1	1	1	1	1	2	1	1	1	1	1	1	1	1	1	1
24	4	3	2	2	1	1	1	1	1	1	1	1	2	1	1	1	1	1	1	1	5	1	1	1	1	1	1	1	1	2	1	2	1	2
25	4	2	3	3	1	2	1	1	1	1	1	1	5	5	1	1	1	5	5	5	5	5	5	1	1	1	1	5	1	1	1	1	1	1
26	2	4	2	2	1	1	1	1	1	1	1	1	1	2	2	2	1	1	1	1	1	1	2	2	1	1	1	1	1	2	1	1	1	1
27	1	1	1	1	1	2	2	2	2	2	2	2	2	2	2	2	2	4	2	2	2	2	2	2	2	2	2	2	2	2	2	2	2	2
28	2	1	1	1	1	2	2	1	2	2	4	4	2	2	3	2	2	2	4	4	2	2	4	2	2	4	2	3	2	3	2	3	2	2
29	1	2	1	1	1	1	1	2	2	2	2	1	1	2	1	1	1	1	1	1	1	1	1	1	1	1	2	1	1	1	1	1	1	1
30	3	3	3	3	1	1	1	1	1	1	1	1	1	1	1	1	1	1	1	1	1	1	1	1	1	1	1	1	1	1	1	1	1	1
31	2	3	1	1	1	2	2	1	1	1	1	2	3	4	2	1	1	2	2	1	4	1	1	1	1	2	2	1	1	1	2	1	1	1
32	4	1	4	4	1	3	3	2	1	1	1	3	4	5	4	3	4	1	1	3	1	1	2	2	2	2	3	3	2	3	2	3	2	2
33	2	2	1	1	1	1	1	1	1	1	1	1	1	1	1	1	1	1	1	1	1	1	1	1	1	1	1	1	1	1	1	1	1	1
34	3	2	2	2	1	3	3	2	2	2	2	2	5	5	2	2	2	2	2	2	2	2	2	2	2	2	2	3	5	2	2	2	2	2
35	3	1	3	3	1	1	1	1	2	1	1	1	1	3	3	1	1	1	1	1	1	1	1	1	1	2	2	2	1	1	1	1	1	2
36	2	3	1	1	1	2	2	1	2	2	2	2	2	4	3	2	2	2	2	2	4	2	2	1	2	4	2	2	2	2	2	2	2	2
37	3	1	2	2	1	3	1	4	1	5	1	3	4	5	3	5	2	5	4	3	4	1	2	4	5	3	3	1	5	4	5	3	3	1
38	2	2	1	1	1	1	1	1	2	1	2	1	1	2	1	4	1	2	1	1	3	4	1	1	1	2	2	2	2	2	4	2	1	5
39	2	1	5	1	1	2	1	1	1	2	1	1	1	1	2	2	2	2	2	2	2	1	2	1	2	2	2	2	2	2	2	2	2	2
40	4	2	3	2	1	1	1	1	1	1	1	1	1	1	1	1	1	1	1	1	1	1	1	1	1	1	1	1	1	1	1	1	1	1
41	2	2	2	2	1	2	1	1	1	1	1	4	2	4	2	2	2	2	2	3	4	2	2	1	2	1	2	2	2	2	2	2	2	2
42	2	1	1	1	1	2	2	2	2	2	3	2	3	2	2	2	1	2	2	3	2	2	2	2	2	2	3	3	2	2	2	2	2	2
43	2	1	3	3	1	1	1	1	5	2	5	1	1	5	1	1	1	1	1	1	1	1	1	1	1	1	1	1	1	1	1	1	1	1
44	2	1	2	2	1	2	1	1	1	2	1	1	1	1	1	2	1	2	1	2	2	1	2	2	2	2	1	1	2	1	1	2	1	2
45	4	2	3	2	1	1	2	5	2	2	1	5	3	4	3	1	3	1	2	1	2	2	2	2	1	2	1	1	2	1	3	2	1	1
46	3	2	1	1	1	1	1	1	1	1	1	2	1	1	1	1	1	3	1	1	1	2	2	1	1	1	3	2	1	1	1	1	1	1
47	3	2	2	2	1	1	1	1	1	1	1	1	1	1	1	1	1	1	1	1	1	1	1	1	1	1	1	1	1	1	1	1	1	1
48	2	1	5	2	2	2	2	2	2	2	2	2	2	2	2	2	2	2	2	2	2	2	2	2	2	2	2	2	2	2	2	2	2	2
49	2	1	1	1	1	1	2	2	1	1	2	3	1	4	1	2	1	2	2	2	2	2	1	2	1	1	2	1	1	2	2	1	1	2
50	2	3	1	1	1	1	1	1	2	1	1	2	1	2	1	1	1	2	2	2	1	1	2	2	1	2	1	2	1	2	1	2	1	1
51	2	1	1	1	1	2	2	2	2	2	2	4	2	4	2	2	2	2	4	2	2	2	2	2	2	2	3	2	2	2	2	2	2	2
52	3	2	3	2	1	2	2	3	3	2	2	3	3	3	3	3	3	3	3	2	2	2	2	2	2	2	3	3	3	3	3	3	3	3
53	4	1	1	2	2	1	1	1	1	1	1	1	1	1	1	1	1	1	1	1	1	1	1	1	1	1	1	1	1	1	1	1	1	1
54	2	2	1	1	1	2	1	1	1	1	1	1	1	1	1	1	1	1	1	1	1	1	1	1	1	1	1	1	1	1	1	2	1	1
55	4	1	3	3	1	1	1	1	1	1	1	4	3	4	2	2	2	2	2	2	2	2	2	2	2	2	2	2	2	2	2	2	2	2
56	1	2	1	2	1	1	1	1	2	2	2	4	2	2	1	2	1	2	2	1	2	2	2	2	2	2	2	1	1	1	1	1	2	2
57	2	2	1	2	1	1	1	1	1	1	1	1	1	1	1	1	1	1	1	1	1	1	1	1	1	1	1	1	1	1	1	1	1	1
58	2	2	1	1	1	1	1	1	1	1	1	1	1	1	1	1	1	1	1	1	1	1	1	1	1	1	1	1	1	1	1	1	1	1
59	1	1	1	1	1	1	1	1	1	1	1	1	1	1	1	1	1	1	1	1	1	1	1	1	1	1	1	1	1	1	1	1	1	1
60	1	2	1	1	1	1	1	1	1	1	1	1	1	3	1	1	1	3	1	1	1	1	1	1	1	1	1	1	1	1	1	1	1	1
61	2	4	1	1	1	2	2	2	1	1	1	2	2	4	2	2	2	2	2	2	2	2	2	2	2	2	2	2	2	2	2	2	2	2
62	4	3	2	1	1	1	2	2	1	2	1	4	2	4	2	1	1	2	1	1	1	1	2	1	1	2	1	1	1	1	1	1	1	2
63	3	3	2	2	1	1	1	1	1	1	1	2	3	5	1	1	1	1	1	1	1	1	1	1	1	1	1	1	1	1	1	1	1	1
64	2	2	1	1	1	2	2	2	2	2	2	2	2	2	2	2	2	2	2	2	2	2	2	1	1	2	2	2	1	2	2	2	1	2
65	2	2	2	2	1	2	2	2	2	2	2	2	2	2	2	2	2	2	2	2	2	2	2	2	4	2	2	3	2	2	2	2	2	2
66	2	2	1	1	1	2	3	2	2	2	2	2	2	2	2	2	2	4	2	2	2	2	2	2	2	2	3	3	2	2	2	2	2	2
67	2	2	1	1	1	2	2	2	2	2	2	4	4	4	3	2	4	2	2	3	2	2	1	1	2	2	1	3	4	3	4	4	2	2
68	2	2	1	1	1	1	2	1	2	2	2	4	4	4	2	2	2	2	2	2	1	2	2	2	2	2	2	2	2	2	2	2	2	2
69	2	3	1	1	1	1	2	1	1	1	1	3	2	2	2	2	2	2	2	2	2	2	2	2	2	2	2	2	2	2	2	2	2	2
70	2	3	1	1	1	1	1	2	2	1	1	1	1	1	1	1	1	2	1	2	1	1	1	1	2	1	1	1	2	1	1	1	1	1
71	2	2	1	1	1	1	1	1	1	1	1	1	1	1	1	1	1	1	1	1	1	1	1	1	1	1	1	1	1	1	1	1	1	1
72	2	2	2	1	1	2	2	2	2	2	2	2	2	2	2	2	2	3	2	2	1	2	2	2	2	2	2	2	2	2	2	2	2	2
73	3	2	2	2	1	2	2	2	2	2	2	2	2	2	2	2	2	2	2	2	2	2	2	2	2	2	2	2	2	2	2	2	2	2
