# Supplementary material for: A model for predicting utilization of mHealth interventions in low-resource settings: case of maternal and newborn care in Kenya
Source: BMC Med Inform Decis Mak. 2018 Jul 17;18:67. doi: 10.1186/s12911-018-0649-z (PMC6050709; doi:10.1186/s12911-018-0649-z)
Supplement: Supplementary file 4 — Initial post-test dataset obtained from the study cohort after exposing the subjects to mamacare intervention. (CSV 5 kb) [file 12911_2018_649_MOESM4_ESM.csv]

CLIENT NO.	Q1.1	Q1.2	Q1.3	Q1.4	Q2.1	Q2.2	Q2.3	Q3.1	Q3.2	Q3.3	Q4.1	Q4.2	Q4.3	Q5.1	Q5.2	Q5.3	Q6.1	Q6.2	Q6.3	Q7.1	Q7.2	Q8.1	Q8.2	Q8.3	Q9.1	Q9.2	Q9.3	Q10.1	Q10.2	Q11.1	Q11.2	Q12.1	Q12.2
1	2	3	1	1	2	2	2	2	2	2	2	2	2	1	1	2	2	1	1	2	1	2	2	2	2	2	1	2	2	2	1	2	2
2	3	2	1	2	1	1	1	1	1	1	1	1	5	1	1	1	1	1	1	1	1	2	1	1	2	2	1	1	1	1	1	1	1
3	4	2	1	1	1	1	1	1	1	1	1	1	1	1	1	1	1	1	1	1	1	1	1	1	1	1	1	1	1	1	1	1	1
4	3	2	3	3	2	2	2	2	2	2	2	2	2	2	2	2	2	2	2	2	2	2	2	2	2	2	2	2	2	2	2	2	2
5	3	3	1	1	2	2	2	2	2	2	2	2	2	2	2	2	2	1	2	2	2	2	2	2	2	2	2	1	1	2	2	2	2
6	3	1	9999	2	2	2	2	2	4	2	2	2	2	2	2	2	4	5	2	2	4	2	2	2	2	2	2	2	2	2	2	2	2
7	3	2	1	1	1	1	1	1	1	2	4	2	5	1	2	2	2	1	1	4	2	1	2	2	4	2	2	2	2	1	1	1	2
8	2	2	1	1	1	1	1	1	1	1	1	1	1	1	1	1	1	1	1	1	1	1	1	1	1	1	1	1	1	1	1	1	1
9	1	1	1	2	2	2	2	2	2	4	2	4	2	2	2	2	2	2	2	2	2	2	2	2	2	2	2	2	2	2	2	2	2
10	1	1	1	1	2	2	2	2	2	2	2	2	2	2	2	2	2	2	2	2	2	2	2	2	2	2	2	2	2	2	2	2	2
11	3	1	2	2	2	2	2	2	1	1	2	2	1	1	2	2	1	2	2	2	1	2	1	2	1	2	2	1	1	1	2	1	1
12	2	2	1	1	2	2	2	3	2	2	1	3	4	1	2	1	2	1	1	1	1	2	1	1	4	1	1	2	2	1	1	1	1
13	4	1	2	3	1	1	1	1	1	1	1	1	1	1	1	1	1	1	1	1	1	1	1	1	1	1	1	1	1	1	1	1	1
14	3	1	2	2	1	1	1	1	1	1	1	1	1	1	1	1	2	2	2	1	1	1	2	1	1	1	1	1	1	1	1	1	1
15	2	3	1	1	1	1	1	1	1	1	5	2	5	1	1	1	2	2	1	1	1	1	1	2	5	5	5	2	2	1	2	2	5
16	2	3	1	1	1	2	1	1	2	1	4	2	3	2	1	3	2	1	1	1	1	1	1	1	1	1	1	1	1	1	1	1	1
17	2	2	9999	1	2	2	2	2	2	2	4	2	4	2	2	2	1	2	1	2	2	1	2	2	4	4	4	2	2	2	2	2	2
18	2	1	1	2	1	1	1	1	1	1	1	1	1	1	1	1	1	1	1	1	1	1	1	1	1	1	1	1	1	1	1	3	1
19	1	2	1	1	1	1	1	1	1	1	1	1	1	1	1	1	1	1	1	1	1	1	1	1	1	1	1	1	1	1	1	1	1
20	2	1	1	1	2	1	1	1	1	1	1	1	1	1	1	1	1	1	1	1	1	1	1	1	1	1	1	1	1	1	1	1	1
21	4	1	4	4	2	1	1	2	2	2	2	1	4	2	2	2	2	1	2	2	1	2	2	2	2	1	2	2	2	2	2	2	2
22	2	2	2	2	1	1	1	1	1	1	2	1	4	3	2	2	2	1	1	1	1	1	1	2	1	2	1	2	2	1	1	1	1
23	4	3	2	2	2	2	2	2	2	2	2	2	2	2	2	2	2	2	2	2	2	2	2	2	2	2	2	2	2	2	2	2	2
24	4	1	4	4	1	1	1	1	1	1	5	5	5	5	1	1	1	1	1	1	1	1	1	1	5	1	1	1	1	1	1	1	1
25	2	2	1	2	1	1	1	1	1	1	1	1	1	1	1	1	1	1	1	1	1	2	2	1	2	1	1	2	1	1	1	2	2
26	1	1	1	1	1	1	1	1	1	1	1	1	1	1	1	1	1	1	1	1	1	1	1	1	3	1	1	1	1	1	1	1	1
27	3	2	2	2	1	1	1	1	1	1	2	1	2	2	2	2	2	1	1	2	1	2	2	2	2	2	2	2	2	2	2	2	2
28	2	1	1	1	2	1	1	1	1	1	1	1	1	2	2	1	2	1	1	2	2	2	2	2	2	1	2	1	1	2	2	2	2
29	3	3	1	2	3	4	2	1	2	1	3	3	3	2	2	2	3	2	2	2	2	1	2	2	2	2	2	2	2	1	3	2	2
30	2	3	1	2	1	1	1	1	1	1	1	1	1	1	1	1	1	1	1	1	1	1	1	1	1	1	1	1	1	1	1	1	1
31	3	2	1	2	1	1	1	2	1	1	2	2	2	2	2	2	2	2	2	2	2	2	2	2	2	2	3	2	2	2	2	1	1
32	5	2	3	3	1	2	1	1	1	1	1	1	1	1	1	1	1	1	1	1	1	1	1	1	2	1	1	2	1	1	1	1	1
33	3	2	2	3	1	1	1	1	1	1	2	1	3	2	1	2	2	2	1	1	1	1	2	1	2	1	1	2	2	1	1	1	1
34	2	1	2	2	2	2	2	2	2	2	2	2	4	2	2	2	4	2	2	2	2	2	2	4	4	2	2	2	2	2	2	2	2
35	2	1	2	3	2	1	1	1	1	1	1	2	2	2	2	2	2	2	2	1	2	2	1	2	1	1	1	1	1	2	2	2	1
36	2	2	1	1	1	1	1	1	1	1	1	1	4	1	1	1	1	2	1	1	1	1	2	1	2	1	1	1	1	1	1	1	1
37	1	1	1	3	2	2	2	2	2	2	2	2	2	2	2	2	2	2	2	2	2	2	2	2	2	2	2	2	2	2	2	2	2
38	2	3	1	1	2	2	1	1	1	1	2	2	2	2	1	1	1	1	1	2	1	1	2	2	2	1	1	1	1	1	1	1	2
39	2	3	1	1	2	1	1	1	1	2	2	2	2	1	2	2	1	2	1	1	2	1	2	2	1	2	1	1	1	1	1	1	1
40	3	2	2	2	2	2	1	1	2	1	1	1	1	1	1	2	4	2	2	1	2	1	2	2	1	2	1	2	1	1	2	2	1
41	3	1	3	3	1	1	1	1	1	1	1	1	1	1	1	1	1	1	1	1	1	1	1	1	1	1	1	1	1	1	1	1	1
42	3	1	2	2	2	4	2	2	2	2	4	4	4	2	2	2	2	2	2	2	4	2	2	2	2	2	2	2	2	2	2	2	2
43	3	1	1	2	1	1	1	1	1	1	1	1	1	1	1	1	1	1	1	1	1	1	1	1	1	1	1	1	1	1	1	1	1
44	4	2	3	4	1	1	1	1	3	1	4	1	4	1	1	1	1	1	1	1	1	1	2	1	1	1	1	1	1	1	1	1	1
45	3	2	2	3	1	1	1	1	1	1	1	1	2	1	1	1	1	1	1	1	1	1	1	1	1	1	1	1	1	1	1	1	1
46	4	1	3	4	2	2	2	2	2	2	2	2	2	2	2	2	2	2	2	2	2	2	2	2	2	2	2	2	2	2	2	2	2
47	3	1	2	3	1	1	1	1	1	1	1	1	1	1	1	1	1	1	1	1	1	1	1	1	1	1	1	1	1	1	1	1	1
48	4	1	3	3	1	1	1	1	1	1	1	1	1	1	1	1	1	1	1	1	1	1	1	1	1	1	1	1	1	1	1	1	1
49	3	2	4	2	2	2	2	2	1	2	2	2	2	2	2	2	2	2	2	2	2	2	2	2	2	2	2	2	2	2	2	2	2
50	2	4	1	2	1	1	1	1	1	1	5	2	2	2	2	2	2	2	2	1	1	1	1	1	1	1	1	1	1	1	1	1	1
51	5	2	4	4	1	1	1	1	1	1	1	1	1	1	1	2	2	2	2	2	3	2	2	1	2	2	2	2	2	1	2	2	2
52	3	4	1	1	1	2	2	2	1	1	3	1	1	2	2	2	1	1	1	1	1	1	1	1	1	2	2	2	2	1	1	1	1
53	2	1	3	2	3	1	1	1	1	1	1	1	1	1	1	3	1	1	1	1	3	3	1	3	1	1	1	1	3	1	1	1	1
54	4	4	1	1	1	1	1	1	1	1	2	2	5	2	2	2	2	2	2	1	1	1	1	1	1	2	2	2	2	1	1	1	1
55	2	3	1	1	1	1	1	1	1	1	1	1	2	1	1	1	1	1	1	1	1	1	1	1	1	2	1	1	1	1	1	1	1
56	2	2	1	2	1	1	1	1	1	1	4	4	4	2	2	2	2	2	2	2	2	2	2	2	2	2	2	2	2	2	2	2	2
57	2	2	1	1	1	1	1	1	3	1	3	3	3	1	1	3	5	1	1	1	1	1	1	1	1	1	1	1	3	1	1	1	1
58	3	1	3	3	1	1	1	1	1	1	1	1	1	1	1	1	1	1	1	1	1	1	1	1	1	1	1	1	1	1	1	1	1
59	3	4	2	3	1	1	1	1	1	1	4	5	1	2	1	2	1	1	1	1	1	1	2	1	1	1	4	1	1	1	1	1	1
60	2	1	3	3	1	1	1	2	3	2	1	3	1	1	2	2	2	2	2	1	2	2	2	2	1	2	2	1	1	1	1	2	2
61	4	1	5	5	2	2	1	1	1	1	1	1	1	1	1	1	1	1	1	1	1	1	1	1	1	1	1	1	1	1	1	1	1
62	2	2	1	1	1	2	2	2	1	1	3	3	3	2	2	3	4	2	1	1	3	1	1	1	1	2	1	3	3	1	1	1	1
63	4	1	3	3	1	1	1	1	1	1	1	1	1	1	1	1	1	1	1	1	1	1	1	1	1	1	1	1	1	1	1	1	1
64	3	1	1	1	2	2	2	2	2	2	5	5	5	2	2	2	2	2	2	2	2	2	2	2	2	2	2	2	2	2	2	2	2
65	2	2	1	1	1	2	1	1	2	1	2	3	5	4	2	3	4	2	1	1	2	2	2	3	2	1	2	2	2	1	2	3	2
66	4	1	3	3	1	1	1	1	1	1	1	1	1	1	1	1	1	1	1	1	1	1	1	1	1	1	1	2	2	2	2	2	2
67	3	1	2	1	2	2	2	2	2	1	1	2	1	1	2	1	1	2	1	1	1	2	1	1	1	2	1	1	2	1	1	1	1
68	2	2	1	1	1	1	1	1	1	1	1	1	1	1	1	1	1	1	1	1	1	1	1	1	1	1	1	1	1	1	1	1	1
69	2	3	1	1	1	1	1	1	1	1	1	1	1	1	1	1	1	1	1	1	1	1	1	1	1	1	1	1	1	1	1	1	1
70	3	2	3	2	2	2	2	2	2	1	2	1	1	1	1	2	3	1	1	1	3	1	1	3	3	2	2	1	3	2	2	1	1
71	2	3	1	1	1	1	1	1	1	1	1	1	1	1	1	1	1	1	1	1	1	1	1	1	1	1	1	1	1	1	1	1	1
