# Supplementary material for: A model for predicting utilization of mHealth interventions in low-resource settings: case of maternal and newborn care in Kenya
Source: BMC Med Inform Decis Mak. 2018 Jul 17;18:67. doi: 10.1186/s12911-018-0649-z (PMC6050709; doi:10.1186/s12911-018-0649-z)
Supplement: Supplementary file 5 — Second post-test dataset obtained from the cohort after prolonged exposure to enhanced mamacare services. (CSV 4 kb) [file 12911_2018_649_MOESM5_ESM.csv]

CLIENT NO.	Q1.1	Q1.2	Q1.3	Q1.4	Q2.1	Q2.2	Q2.3	Q3.1	Q3.2	Q3.3	Q4.1	Q4.2	Q4.3	Q5.1	Q5.2	Q5.3	Q6.1	Q6.2	Q6.3	Q7.1	Q7.2	Q8.1	Q8.2	Q8.3	Q9.1	Q9.2	Q9.3	Q10.1	Q10.2	Q11.1	Q11.2	Q12.1	Q12.2
1	4	1	3	3	2	2	2	2	2	2	2	2	2	3	2	2	2	2	2	3	3	2	2	2	2	2	2	3	2	2	2	2	2
2	3	1	3	3	1	1	1	2	1	2	2	2	1	2	2	2	2	1	2	2	2	1	2	1	3	2	2	1	1	2	1	2	1
3	2	1	1	1	1	1	3	1	2	3	1	3	3	3	3	1	3	1	3	2	3	1	1	2	1	3	1	1	1	1	1	1	1
4	2	3	1	1	2	1	2	2	1	1	2	3	4	2	2	2	2	1	2	2	2	2	1	2	2	2	2	2	3	2	2	2	2
5	3	1	2	2	2	2	2	2	1	1	2	4	3	2	2	1	2	1	1	2	2	1	2	1	2	2	2	1	3	2	2	2	2
6	2	2	3	3	2	2	2	2	2	2	2	2	2	3	2	2	1	2	2	2	2	2	2	2	2	2	1	2	2	2	1	1	2
7	1	2	2	2	2	1	2	2	2	2	3	2	2	3	2	2	2	2	2	2	3	2	2	2	2	2	2	2	3	2	2	2	2
8	4	2	3	3	2	2	2	2	2	2	2	3	2	2	2	2	3	2	2	2	2	2	2	2	2	2	2	2	2	2	2	2	2
9	2	3	1	1	1	1	1	1	2	1	2	2	3	2	1	2	2	1	2	2	1	1	2	1	2	1	2	2	1	1	2	1	1
10	4	2	3	3	1	2	1	2	1	1	2	1	4	2	2	1	3	1	1	1	1	1	2	2	2	1	2	1	2	1	1	1	2
11	2	3	1	1	2	2	2	1	1	1	3	4	3	3	2	2	2	2	2	2	2	2	2	2	2	2	2	2	2	2	1	1	1
12	2	3	1	1	1	1	1	1	1	1	1	1	2	2	1	1	1	1	1	2	1	1	1	2	2	1	1	1	1	1	1	2	1
13	3	2	1	2	2	2	2	2	2	2	2	2	2	2	2	3	2	3	2	2	2	1	1	1	2	2	2	2	2	2	2	2	2
14	2	1	1	1	2	2	2	2	2	2	2	2	2	2	2	2	2	2	2	2	2	2	2	2	2	2	2	2	2	2	2	2	2
15	2	1	1	1	1	1	1	1	1	1	1	1	1	1	1	1	1	1	1	2	1	1	1	2	1	1	1	1	1	2	1	1	1
16	2	4	2	2	1	1	1	1	1	1	1	1	1	1	1	1	1	1	1	1	1	1	1	1	2	2	1	1	1	1	1	1	1
17	2	2	1	1	2	2	1	2	2	2	2	2	2	2	2	2	2	2	2	3	2	2	2	2	2	2	2	2	2	2	2	2	2
18	3	1	2	2	1	1	1	1	1	1	3	1	2	3	1	1	1	1	1	1	1	1	1	1	1	1	1	1	1	1	1	2	2
19	2	2	1	1	2	1	1	1	1	1	5	2	2	1	1	3	2	1	1	1	1	1	1	1	2	3	2	1	1	1	1	1	1
20	3	3	1	1	1	1	1	1	1	1	1	1	1	1	1	1	1	1	1	1	1	1	1	1	1	1	1	1	1	1	1	1	1
21	2	2	1	1	2	2	2	2	2	2	2	2	3	2	2	2	2	2	2	2	2	2	2	2	2	2	2	2	2	2	2	2	2
22	1	1	1	1	2	2	2	2	2	2	2	2	2	2	2	2	2	2	2	2	2	2	2	2	2	2	2	2	2	2	2	2	2
23	3	3	2	2	1	1	2	1	2	2	1	2	3	2	2	2	1	1	2	1	2	1	1	1	1	2	2	2	2	2	2	2	2
24	2	1	1	2	2	2	2	2	2	2	2	2	2	2	2	2	2	2	2	2	2	2	2	2	2	2	2	2	2	2	2	2	2
25	4	1	4	3	2	2	2	2	2	2	2	1	2	2	2	2	3	3	2	2	2	2	2	2	2	2	2	2	2	2	2	2	2
26	3	2	2	1	1	1	1	1	2	2	2	2	3	1	2	2	2	2	1	1	2	1	1	2	1	2	2	1	2	2	2	2	2
27	1	1	1	1	2	2	2	2	2	2	2	2	2	2	2	2	2	2	2	2	2	2	2	2	2	2	2	2	2	2	2	2	2
28	3	2	2	2	1	2	2	2	2	2	3	2	3	1	2	2	2	2	2	2	2	2	2	2	1	2	2	2	2	2	2	1	1
29	3	3	1	2	2	2	1	3	2	2	4	4	4	1	1	2	2	1	2	2	2	2	2	2	3	2	2	2	1	1	1	1	2
30	2	2	2	2	1	1	1	2	2	1	1	1	3	1	1	1	1	1	1	1	1	1	1	1	1	1	1	1	1	1	1	1	1
31	5	1	5	4	2	2	2	1	1	1	1	2	4	2	2	1	2	1	1	2	2	1	2	1	1	1	2	2	2	2	2	1	1
32	2	2	2	1	2	2	2	2	2	2	3	1	4	2	1	2	2	1	3	1	2	1	1	2	2	2	2	2	3	2	2	2	3
33	2	2	5	1	2	2	2	2	2	2	2	1	1	2	2	2	2	1	1	1	1	1	2	2	2	2	2	1	1	2	2	2	2
34	4	2	2	2	1	2	1	2	1	1	1	1	1	2	2	2	2	2	2	1	2	1	1	1	1	1	1	2	2	1	1	1	1
35	4	2	3	3	2	2	2	2	2	2	2	2	4	2	2	1	2	2	2	2	2	2	2	2	2	1	1	1	1	1	1	1	1
36	3	2	1	1	1	1	1	1	1	1	1	1	2	1	1	1	2	1	1	1	1	1	1	1	1	1	2	1	1	1	2	2	2
37	3	2	2	2	1	1	1	1	1	1	1	1	1	1	1	1	1	1	1	1	1	1	1	1	1	1	1	1	1	1	1	1	1
38	2	2	2	2	2	2	2	2	2	2	2	3	4	2	2	2	2	2	2	2	2	2	2	2	2	2	2	2	2	2	2	2	2
39	2	2	1	1	2	2	2	2	2	2	2	3	2	2	2	2	2	2	2	2	2	2	2	2	2	2	3	2	2	2	2	2	2
40	2	2	1	1	1	1	1	2	1	1	2	2	5	1	1	2	2	1	1	1	2	1	2	1	1	2	1	1	1	1	1	1	1
41	2	1	1	1	2	2	2	2	2	2	2	3	2	2	1	1	2	2	1	1	2	1	2	2	1	2	2	2	2	1	2	1	2
42	5	1	3	3	1	1	1	1	1	1	1	1	1	1	1	1	1	1	1	1	1	1	1	1	1	1	1	1	1	1	1	1	1
43	2	2	1	1	1	2	1	1	1	1	3	3	3	2	2	3	1	1	1	1	1	1	1	1	1	3	3	3	3	1	1	2	1
44	2	3	2	1	1	1	1	2	1	1	4	2	4	2	2	1	1	1	1	1	1	2	2	2	2	2	2	2	2	2	2	1	1
45	1	1	1	1	3	3	2	2	3	2	2	3	3	1	1	1	1	1	1	1	1	1	1	1	1	1	1	1	1	1	1	1	1
46	2	1	1	1	2	2	2	2	2	2	2	2	3	2	2	2	2	2	2	2	2	2	2	2	2	2	2	2	2	2	2	2	2
47	4	1	3	4	1	1	1	1	1	1	1	1	1	1	1	1	1	1	1	1	1	1	1	1	1	1	1	1	1	1	1	1	1
48	2	2	1	1	2	2	1	1	1	1	1	2	1	1	2	1	2	1	2	1	2	2	1	2	2	2	1	1	2	1	1	1	1
49	2	2	1	1	2	2	2	1	1	1	2	2	2	2	2	1	2	1	2	2	2	2	2	2	1	2	2	2	1	2	2	2	2
50	2	3	1	1	3	3	3	1	1	1	4	4	4	2	2	2	2	2	2	1	1	1	1	1	2	2	1	1	1	2	2	2	2
51	4	1	5	5	1	1	1	1	1	1	1	1	1	1	1	1	1	1	1	1	1	1	1	1	1	1	1	1	1	1	1	1	1
52	1	2	1	1	2	2	2	2	2	2	2	2	2	2	2	2	2	2	2	2	2	2	2	2	2	2	2	2	2	2	2	2	2
53	1	1	1	1	2	1	2	2	2	2	2	2	3	1	1	1	1	1	1	2	2	2	2	2	1	1	1	1	1	1	1	1	1
54	2	2	1	1	1	1	1	1	1	1	2	1	4	1	1	1	2	1	1	1	1	1	1	1	1	1	1	1	1	1	1	1	1
55	2	3	1	1	1	1	1	1	1	1	2	2	2	1	1	2	1	1	1	1	1	1	1	1	1	1	1	2	1	1	1	1	1
56	3	2	3	2	1	1	1	1	1	1	4	1	4	2	2	3	1	1	1	1	1	1	1	2	2	2	2	1	1	1	1	1	1
57	4	2	3	3	1	1	1	1	1	1	1	1	1	1	1	1	1	1	1	1	1	1	1	1	1	1	1	1	1	1	1	1	1
58	2	2	1	1	1	1	1	1	1	1	1	1	1	1	1	1	1	1	1	1	1	1	1	1	1	1	2	1	1	1	1	1	1
59	3	2	1	1	2	2	2	2	2	2	2	2	2	2	2	2	2	2	2	2	2	2	2	2	2	2	2	2	2	2	2	1	1
60	2	4	1	2	1	1	1	2	2	2	2	2	4	2	2	2	2	2	2	2	2	2	2	2	2	2	2	2	2	2	2	2	2
61	3	2	2	2	1	1	1	2	2	2	2	2	2	1	1	1	2	2	2	2	2	2	2	2	2	2	2	2	2	2	2	2	2
62	2	2	1	1	3	2	2	1	1	1	3	3	3	3	2	3	1	1	2	2	2	2	1	2	3	2	2	2	2	2	2	2	2
63	3	2	3	3	1	1	1	1	1	1	2	2	2	1	1	1	1	1	1	1	1	1	1	2	1	1	1	2	2	1	1	1	1
64	2	3	1	1	2	2	2	2	2	2	1	3	2	3	2	2	2	1	2	2	2	2	2	1	1	2	2	2	2	1	2	2	2
65	2	2	2	3	1	1	1	2	2	2	2	2	2	2	1	2	2	2	1	2	1	2	1	1	1	2	1	2	1	1	2	2	1
66	2	4	1	1	1	1	1	2	2	1	1	1	2	1	1	1	1	2	1	1	1	2	1	1	1	1	1	1	1	2	2	1	1
67	4	2	2	3	2	2	3	2	2	3	2	2	2	2	1	2	2	2	3	3	2	2	2	2	3	2	2	2	2	2	2	2	2
68	2	2	2	2	1	1	1	1	1	1	2	2	1	1	1	1	1	1	1	1	1	1	1	1	1	1	1	1	1	1	1	1	1
69	1	2	1	1	1	1	1	1	1	1	1	1	4	1	1	1	1	1	1	1	1	1	1	1	1	1	1	1	1	1	1	1	1
70	3	1	1	1	2	2	1	2	2	2	2	2	2	2	2	2	2	2	2	2	2	2	2	2	2	2	2	2	2	2	2	2	2
